# Supplementary material for: Mitochondrial Morphology and Fundamental Parameters of the Mitochondrial Respiratory Chain Are Altered in Caenorhabditis elegans Strains Deficient in Mitochondrial Dynamics and Homeostasis Processes
Source: PLoS One. 2015 Jun 24;10(6):e0130940. doi: 10.1371/journal.pone.0130940 (PMC4480853; doi:10.1371/journal.pone.0130940)
Supplement: S1 File — (XLSX) [file pone.0130940.s022.xlsx]

## Sheet: Basal + Drug Response
Strain	Date	Drug Treatment	OCR Response per nematode	OCR Response per mg protein
N2	7.2.14	Sodium Azide	1.28495	3.43048
N2	7.2.14	Sodium Azide	0.844801	2.2554
N2	7.2.14	Sodium Azide	1.38901	3.70831
N2	7.2.14	Sodium Azide	0.848184	2.26443
N2	7.3.14	Sodium Azide	0.89531	2.00027
N2	7.3.14	Sodium Azide	0.738086	1.64901
N2	7.3.14	Sodium Azide	1.83261	4.09436
N2	7.3.14	Sodium Azide	0.815759	1.82254
fzo-1	9.1.14	Sodium Azide	0.643593	1.55161
fzo-1	9.1.14	Sodium Azide	1.49559	3.60566
fzo-1	9.1.14	Sodium Azide	1.01563	2.44854
fzo-1	9.1.14	Sodium Azide	0.895156	2.15809
fzo-1	9.1.14	Sodium Azide	0.907191	2.18711
fzo-1	9.17.14	Sodium Azide	0.610913	1.73533
fzo-1	9.17.14	Sodium Azide	0.747491	2.12329
fzo-1	9.17.14	Sodium Azide	0.770816	2.18955
fzo-1	9.17.14	Sodium Azide	0.915344	2.60009
fzo-1	9.17.14	Sodium Azide	0.815646	2.31689
pink-1	9.1.14	Sodium Azide	1.70261	3.46613
pink-1	9.1.14	Sodium Azide	0.864313	1.75955
pink-1	9.1.14	Sodium Azide	0.829282	1.68823
pink-1	9.1.14	Sodium Azide	0.776349	1.58047
pink-1	9.1.14	Sodium Azide	1.55679	3.16927
pink-1	9.16.14	Sodium Azide	0.320053	1.11597
pink-1	9.16.14	Sodium Azide	0.698481	2.43549
pink-1	9.16.14	Sodium Azide	0.522477	1.82179
pink-1	9.16.14	Sodium Azide	0.591477	2.06238
pink-1	9.16.14	Sodium Azide	0.720011	2.51056
pdr-1	8.26.14	Sodium Azide	0.394711	1.13972
pdr-1	9.1.14	Sodium Azide	1.35336	3.23972
pdr-1	9.1.14	Sodium Azide	1.45422	3.48117
pdr-1	9.1.14	Sodium Azide	1.26032	3.01699
pdr-1	9.1.14	Sodium Azide	1.60929	3.85237
pdr-1	9.1.14	Sodium Azide	1.72344	4.12564
pdr-1	8.26.14	Sodium Azide	0.624254	1.80252
pdr-1	8.26.14	Sodium Azide	0.610322	1.76229
pdr-1	8.26.14	Sodium Azide	0.77571	2.23985
pdr-1	8.26.14	Sodium Azide	0.798547	2.30579
drp-1	8.26.14	Sodium Azide	1.31924	3.00625
drp-1	8.26.14	Sodium Azide	1.22243	2.78563
drp-1	8.26.14	Sodium Azide	1.46635	3.34148
drp-1	8.26.14	Sodium Azide	1.35955	3.0981
drp-1	8.26.14	Sodium Azide	1.34822	3.07227
drp-1	9.1.14	Sodium Azide	1.12066	3.32337
drp-1	9.1.14	Sodium Azide	0.914421	2.71176
drp-1	9.1.14	Sodium Azide	1.50237	4.45536
drp-1	9.1.14	Sodium Azide	0.684322	2.02939
drp-1	9.1.14	Sodium Azide	1.0977	2.70944
isp-1	10.28.14	Sodium Azide	0.362915	2.20777
isp-1	10.28.14	Sodium Azide	0.192489	1.17099
isp-1	10.28.14	Sodium Azide	0.660248	4.01657
isp-1	10.28.14	Sodium Azide	0.197047	1.19872
isp-1	9.18.14	Sodium Azide	0.267761	2.52416
isp-1	9.18.14	Sodium Azide	0.22948	2.16329
isp-1	9.18.14	Sodium Azide	0.368093	3.46999
isp-1	9.18.14	Sodium Azide	0.33614	3.16877
isp-1	9.18.14	Sodium Azide	0.24124	2.27415
N2	7.2.14	Basal OCR	5.14068	13.7243
N2	7.2.14	Basal OCR	3.98487	10.6386
N2	7.2.14	Basal OCR	3.26991	8.72982
N2	7.2.14	Basal OCR	2.60433	6.95289
N2	7.3.14	Basal OCR	3.946	8.81604
N2	7.3.14	Basal OCR	3.66527	8.18883
N2	7.3.14	Basal OCR	3.72813	8.32928
N2	7.3.14	Basal OCR	3.32522	7.42911
N2	7.15.14	Basal OCR	2.42541	8.48044
N2	7.15.14	Basal OCR	1.57502	5.50708
N2	7.15.14	Basal OCR	1.92661	6.7364
N2	7.15.14	Basal OCR	1.74143	6.08893
N2	7.18.14	Basal OCR	2.46801	7.03136
N2	7.18.14	Basal OCR	3.26648	9.3062
N2	7.18.14	Basal OCR	3.34723	9.53626
N2	7.18.14	Basal OCR	2.75247	7.8418
N2	10.26.14	Basal OCR	2.79185	8.54742
N2	10.26.14	Basal OCR	2.79018	8.5423
N2	10.26.14	Basal OCR	3.64164	11.1491
N2	10.26.14	Basal OCR	2.66502	8.15911
N2	7.15.14	Basal OCR	2.37573	8.30673
N2	7.15.14	Basal OCR	2.57978	9.0202
N2	7.15.14	Basal OCR	2.02232	7.07103
N2	7.18.14	Basal OCR	3.38313	9.63856
N2	7.18.14	Basal OCR	2.28245	6.50269
N2	7.18.14	Basal OCR	3.01671	8.59461
N2	7.15.14	Basal OCR	3.4108	11.9259
N2	7.15.14	Basal OCR	3.1039	10.8528
N2	7.15.14	Basal OCR	4.06484	14.2127
N2	7.15.14	Basal OCR	2.79577	9.77541
N2	7.18.14	Basal OCR	4.17227	11.8868
N2	7.18.14	Basal OCR	3.41669	9.73415
N2	7.18.14	Basal OCR	4.34747	12.386
N2	7.18.14	Basal OCR	4.09656	11.6711
N2	As exp	Basal OCR	2.149	6.34184
N2	As exp	Basal OCR	2.49824	7.37246
N2	As exp	Basal OCR	2.72353	8.03732
N2	As exp	Basal OCR	2.2013	6.49619
N2	As exp	Basal OCR	2.5808	7.61611
fzo-1	9.1.14	Basal OCR	3.072	7.40616
fzo-1	9.1.14	Basal OCR	5.03899	12.1483
fzo-1	9.1.14	Basal OCR	4.52915	10.9191
fzo-1	9.1.14	Basal OCR	3.05245	7.35902
fzo-1	9.1.14	Basal OCR	3.35804	8.09576
fzo-1	9.17.14	Basal OCR	3.61767	10.2762
fzo-1	9.17.14	Basal OCR	3.29832	9.36909
fzo-1	9.17.14	Basal OCR	3.25587	9.24849
fzo-1	9.17.14	Basal OCR	2.19893	6.2462
fzo-1	9.17.14	Basal OCR	2.49438	7.08542
fzo-1	7.18.14_AM	Basal OCR	3.6549	8.51959
fzo-1	7.18.14_AM	Basal OCR	4.79706	11.182
fzo-1	7.18.14_AM	Basal OCR	3.71824	8.66724
fzo-1	7.18.14_AM	Basal OCR	2.13762	4.9828
fzo-1	7.18.14_AM	Basal OCR	4.80618	11.2032
fzo-1	7.18.14_AM	Basal OCR	3.56608	8.31253
fzo-1	7.18.14_AM	Basal OCR	3.39942	7.92405
fzo-1	7.18.14_AM	Basal OCR	4.08055	9.51176
fzo-1	7.18.14_PM	Basal OCR	3.45782	10.2001
fzo-1	7.18.14_PM	Basal OCR	3.16346	9.33174
fzo-1	7.18.14_PM	Basal OCR	2.23158	6.58283
fzo-1	7.18.14_PM	Basal OCR	3.53347	10.4232
fzo-1	10.28.14	Basal OCR	3.69724	13.791
fzo-1	10.28.14	Basal OCR	1.56299	5.83007
fzo-1	10.28.14	Basal OCR	2.21375	8.25745
fzo-1	10.28.14	Basal OCR	1.89794	7.07944
fzo-1	7.18.14_AM	Basal OCR	3.7062	8.63916
fzo-1	7.18.14_AM	Basal OCR	3.85011	8.97462
fzo-1	7.18.14_AM	Basal OCR	3.57825	8.34091
fzo-1	7.18.14_AM	Basal OCR	2.98861	6.96645
fzo-1	7.18.14_AM	Basal OCR	3.89279	9.07411
fzo-1	7.18.14_AM	Basal OCR	2.0461	4.76946
fzo-1	7.18.14_PM	Basal OCR	3.37132	9.94489
fzo-1	7.18.14_PM	Basal OCR	3.33356	9.83351
fzo-1	7.18.14_PM	Basal OCR	2.79525	8.24559
fzo-1	7.18.14_AM	Basal OCR	3.56945	8.3204
fzo-1	7.18.14_AM	Basal OCR	2.79397	6.51276
fzo-1	7.18.14_AM	Basal OCR	3.11239	7.25498
fzo-1	7.18.14_AM	Basal OCR	4.66667	10.878
fzo-1	7.18.14_AM	Basal OCR	4.98697	11.6246
fzo-1	7.18.14_AM	Basal OCR	4.32918	10.0913
fzo-1	7.18.14_AM	Basal OCR	3.27402	7.63175
fzo-1	7.18.14_AM	Basal OCR	4.17503	9.732
fzo-1	7.18.14_PM	Basal OCR	3.69481	10.8991
fzo-1	7.18.14_PM	Basal OCR	3.69591	10.9024
fzo-1	7.18.14_PM	Basal OCR	3.333	9.83185
fzo-1	7.18.14_PM	Basal OCR	5.01118	14.7823
fzo-1	10.28.14	Basal OCR	3.14737	11.7399
fzo-1	10.28.14	Basal OCR	1.64054	6.11935
fzo-1	10.28.14	Basal OCR	2.27426	8.48314
fzo-1	10.28.14	Basal OCR	2.14721	8.00924
fzo-1	As EXP	Basal OCR	1.73719	5.86628
fzo-1	As EXP	Basal OCR	2.01907	6.81813
fzo-1	As EXP	Basal OCR	1.75365	5.92185
fzo-1	As EXP	Basal OCR	1.70602	5.76101
fzo-1	As EXP	Basal OCR	2.25509	7.61515
pink-1	9.1.14	Basal OCR	6.71651	13.6733
pink-1	9.1.14	Basal OCR	3.14685	6.40628
pink-1	9.1.14	Basal OCR	4.50664	9.1745
pink-1	9.1.14	Basal OCR	3.76809	7.671
pink-1	9.1.14	Basal OCR	6.17513	12.5712
pink-1	9.16.14	Basal OCR	2.55705	8.91599
pink-1	9.16.14	Basal OCR	2.31702	8.07904
pink-1	9.16.14	Basal OCR	2.61799	9.12848
pink-1	9.16.14	Basal OCR	2.1373	7.45241
pink-1	9.16.14	Basal OCR	2.75891	9.61985
pink-1	7.11.14	Basal OCR	2.79511	11.3622
pink-1	7.11.14	Basal OCR	3.45204	14.0327
pink-1	7.11.14	Basal OCR	2.98215	12.1225
pink-1	7.11.14	Basal OCR	3.05187	12.406
pink-1	7.15.14	Basal OCR	1.91705	6.99653
pink-1	7.15.14	Basal OCR	1.82253	6.65155
pink-1	7.15.14	Basal OCR	1.40055	5.11148
pink-1	7.15.14	Basal OCR	1.97596	7.21155
pink-1	10.26.14	Basal OCR	2.09224	7.79369
pink-1	10.26.14	Basal OCR	1.84054	6.85611
pink-1	10.26.14	Basal OCR	2.83487	10.56
pink-1	10.26.14	Basal OCR	1.87187	6.9728
pink-1	7.11.14	Basal OCR	2.49601	10.1464
pink-1	7.11.14	Basal OCR	2.94388	11.967
pink-1	7.11.14	Basal OCR	2.02499	8.23167
pink-1	7.15.14	Basal OCR	2.09933	7.6618
pink-1	7.15.14	Basal OCR	1.75442	6.40298
pink-1	7.15.14	Basal OCR	2.49626	9.11044
pink-1	7.11.14	Basal OCR	3.24561	13.1935
pink-1	7.11.14	Basal OCR	3.44159	13.9902
pink-1	7.11.14	Basal OCR	2.47228	10.0499
pink-1	7.11.14	Basal OCR	3.46449	14.0833
pink-1	7.15.14	Basal OCR	1.01234	3.69468
pink-1	7.15.14	Basal OCR	2.42311	8.84348
pink-1	7.15.14	Basal OCR	2.91305	10.6316
pink-1	7.15.14	Basal OCR	3.37196	12.3064
pdr-1	8.26.14	Basal OCR	3.50379	10.1171
pdr-1	9.1.14	Basal OCR	5.72483	13.7043
pdr-1	9.1.14	Basal OCR	5.01937	12.0155
pdr-1	9.1.14	Basal OCR	8.20482	19.641
pdr-1	9.1.14	Basal OCR	7.51759	17.9959
pdr-1	9.1.14	Basal OCR	5.99081	14.341
pdr-1	8.26.14	Basal OCR	3.15634	9.11386
pdr-1	8.26.14	Basal OCR	3.21116	9.27217
pdr-1	8.26.14	Basal OCR	4.52691	13.0714
pdr-1	8.26.14	Basal OCR	3.57882	10.3338
pdr-1	7.15.14	Basal OCR	3.91165	10.957
pdr-1	7.15.14	Basal OCR	2.78156	7.79148
pdr-1	7.15.14	Basal OCR	2.32373	6.50905
pdr-1	7.15.14	Basal OCR	1.96251	5.49724
pdr-1	8.26.14	Basal OCR	4.02316	11.6168
pdr-1	8.26.14	Basal OCR	3.12554	9.02494
pdr-1	8.26.14	Basal OCR	3.11573	8.99662
pdr-1	8.26.14	Basal OCR	3.22564	9.31397
pdr-1	10.26.14	Basal OCR	2.16326	7.07224
pdr-1	10.26.14	Basal OCR	3.02201	9.87974
pdr-1	10.26.14	Basal OCR	1.92159	6.28216
pdr-1	10.26.14	Basal OCR	3.18007	10.3965
pdr-1	7.15.14	Basal OCR	2.1848	6.11988
pdr-1	7.15.14	Basal OCR	2.51344	7.04046
pdr-1	7.15.14	Basal OCR	2.55646	7.16095
pdr-1	8.26.14	Basal OCR	4.23917	12.2405
pdr-1	8.26.14	Basal OCR	2.59809	7.50194
pdr-1	8.26.14	Basal OCR	4.28365	12.369
pdr-1	7.15.14	Basal OCR	3.3579	9.40589
pdr-1	7.15.14	Basal OCR	5.07356	14.2116
pdr-1	7.15.14	Basal OCR	5.18042	14.511
pdr-1	7.15.14	Basal OCR	2.26992	6.35832
pdr-1	8.26.14	Basal OCR	4.06403	11.7348
pdr-1	8.26.14	Basal OCR	3.28567	9.4873
pdr-1	8.26.14	Basal OCR	2.97852	8.60043
pdr-1	8.26.14	Basal OCR	2.56375	7.40278
drp-1	8.26.14	Basal OCR	5.28355	12.04
drp-1	8.26.14	Basal OCR	5.24522	11.9526
drp-1	8.26.14	Basal OCR	8.6221	19.6477
drp-1	8.26.14	Basal OCR	5.51977	12.5782
drp-1	8.26.14	Basal OCR	6.61307	15.0696
drp-1	9.1.14	Basal OCR	5.08285	15.0734
drp-1	9.1.14	Basal OCR	2.71888	8.06299
drp-1	9.1.14	Basal OCR	9.59974	28.4685
drp-1	9.1.14	Basal OCR	4.74761	14.0793
drp-1	9.1.14	Basal OCR	6.36407	15.7084
drp-1	7.15.14	Basal OCR	4.26118	13.5706
drp-1	7.15.14	Basal OCR	4.74261	15.1039
drp-1	7.15.14	Basal OCR	1.22141	3.88983
drp-1	7.15.14	Basal OCR	2.00091	6.37231
drp-1	8.27.14	Basal OCR	4.16963	10.2919
drp-1	8.27.14	Basal OCR	4.02858	9.94376
drp-1	8.27.14	Basal OCR	4.06179	10.0257
drp-1	8.27.14	Basal OCR	3.8124	9.41015
drp-1	10.26.14	Basal OCR	1.5059	5.88153
drp-1	10.26.14	Basal OCR	2.19678	8.57986
drp-1	10.26.14	Basal OCR	2.15405	8.41298
drp-1	10.26.14	Basal OCR	1.23621	4.82819
drp-1	7.15.14	Basal OCR	0.864003	2.7516
drp-1	7.15.14	Basal OCR	2.45132	7.80674
drp-1	7.15.14	Basal OCR	2.58221	8.22359
drp-1	8.27.14	Basal OCR	7.44529	18.3772
drp-1	8.27.14	Basal OCR	6.0427	14.9152
drp-1	8.27.14	Basal OCR	8.95763	22.1101
drp-1	7.15.14	Basal OCR	2.81029	8.94998
drp-1	7.15.14	Basal OCR	3.96936	12.6413
drp-1	7.15.14	Basal OCR	4.90191	15.6112
drp-1	7.15.14	Basal OCR	7.39851	23.5621
drp-1	8.27.14	Basal OCR	3.71164	9.16145
drp-1	8.27.14	Basal OCR	4.85664	11.9876
drp-1	8.27.14	Basal OCR	3.09297	7.63439
drp-1	8.27.14	Basal OCR	5.15675	12.7284
drp-1	7.11.14	Basal OCR	3.1437	15.9579
drp-1	7.11.14	Basal OCR	3.35646	17.0378
drp-1	7.11.14	Basal OCR	2.31784	11.7657
drp-1	7.11.14	Basal OCR	3.63784	18.4662
drp-1	8.26.14	Basal OCR	4.28423	9.75906
drp-1	8.26.14	Basal OCR	2.83771	6.46403
drp-1	8.26.14	Basal OCR	6.39028	14.5564
drp-1	8.26.14	Basal OCR	2.94802	6.7153
drp-1	10.26.14	Basal OCR	2.05313	8.0188
drp-1	10.26.14	Basal OCR	1.11019	4.336
drp-1	10.26.14	Basal OCR	1.78788	6.98281
drp-1	10.26.14	Basal OCR	2.12635	8.30475
drp-1	As EXP	Basal OCR	2.07214	8.50552
drp-1	As EXP	Basal OCR	1.79987	7.38793
drp-1	As EXP	Basal OCR	2.09373	8.59416
drp-1	As EXP	Basal OCR	1.13359	4.65306
drp-1	As EXP	Basal OCR	1.80601	7.41315
isp-1	10.28.14	Basal OCR	1.66581	10.1339
isp-1	10.28.14	Basal OCR	0.995597	6.05664
isp-1	10.28.14	Basal OCR	1.9983	12.1565
isp-1	10.28.14	Basal OCR	0.952291	5.7932
isp-1	9.18.14	Basal OCR	0.854038	8.05095
isp-1	9.18.14	Basal OCR	0.805298	7.59149
isp-1	9.18.14	Basal OCR	1.25911	11.8696
isp-1	9.18.14	Basal OCR	1.27991	12.0656
isp-1	9.18.14	Basal OCR	1.11766	10.5361
isp-1	7.14.14_AM	Basal OCR	1.0919	6.27528
isp-1	7.14.14_AM	Basal OCR	0.825046	4.74164
isp-1	7.14.14_AM	Basal OCR	1.19183	6.84959
isp-1	7.14.14_AM	Basal OCR	0.742149	4.26522
isp-1	7.14.14_PM	Basal OCR	1.73703	10.9938
isp-1	7.14.14_PM	Basal OCR	1.75527	11.1093
isp-1	7.14.14_PM	Basal OCR	1.50539	9.52777
isp-1	7.14.14_PM	Basal OCR	1.3572	8.58986
isp-1	7.14.14_PM	Basal OCR	1.77518	11.2353
isp-1	7.14.14_PM	Basal OCR	1.72968	10.9474
isp-1	7.14.14_PM	Basal OCR	0.934753	5.91616
isp-1	7.14.14_PM	Basal OCR	1.25059	7.91511
isp-1	10.28.14	Basal OCR	0.957898	5.82731
isp-1	10.28.14	Basal OCR	0.913883	5.55954
isp-1	10.28.14	Basal OCR	0.794939	4.83596
isp-1	10.28.14	Basal OCR	0.889138	5.40901
isp-1	7.14.14_AM	Basal OCR	0.727005	4.17819
isp-1	7.14.14_AM	Basal OCR	0.691658	3.97505
isp-1	7.14.14_AM	Basal OCR	1.04146	5.98539
isp-1	7.14.14_PM	Basal OCR	1.44271	9.1311
isp-1	7.14.14_PM	Basal OCR	1.68699	10.6771
isp-1	7.14.14_PM	Basal OCR	2.20206	13.9371
isp-1	7.14.14_PM	Basal OCR	1.35384	8.56859
isp-1	7.14.14_PM	Basal OCR	1.28387	8.12576
isp-1	7.14.14_PM	Basal OCR	1.23918	7.84291
isp-1	7.14.14_AM	Basal OCR	1.3308	7.64829
isp-1	7.14.14_AM	Basal OCR	1.32325	7.60488
isp-1	7.14.14_AM	Basal OCR	1.07315	6.16754
isp-1	7.14.14_AM	Basal OCR	1.39901	8.04027
isp-1	7.14.14_PM	Basal OCR	1.30627	8.26754
isp-1	7.14.14_PM	Basal OCR	1.46883	9.2964
isp-1	7.14.14_PM	Basal OCR	1.70198	10.772
isp-1	7.14.14_PM	Basal OCR	1.74596	11.0504
isp-1	7.14.14_PM	Basal OCR	1.88873	11.954
isp-1	7.14.14_PM	Basal OCR	1.69366	10.7194
isp-1	7.14.14_PM	Basal OCR	1.91324	12.1091
isp-1	7.14.14_PM	Basal OCR	1.95783	12.3913
isp-1	10.28.14	Basal OCR	0.660901	4.02055
isp-1	10.28.14	Basal OCR	1.04335	6.34717
isp-1	10.28.14	Basal OCR	0.6791	4.13126
isp-1	10.28.14	Basal OCR	1.18233	7.19259
N2	7.15.14	DCCD	1.04389	3.64995
N2	7.15.14	DCCD	0.888698	3.10734
N2	7.15.14	DCCD	1.22748	4.29187
N2	7.15.14	DCCD	0.840969	2.94045
N2	7.18.14	DCCD	1.19405	3.40186
N2	7.18.14	DCCD	1.1798	3.36125
N2	7.18.14	DCCD	1.08355	3.08705
N2	7.18.14	DCCD	1.29014	3.6756
N2	10.26.14	DCCD	1.03301	3.16261
N2	10.26.14	DCCD	1.65586	5.0695
N2	10.26.14	DCCD	1.47154	4.50519
N2	10.26.14	DCCD	1.75818	5.38275
fzo-1	7.18.14_AM	DCCD	1.38968	3.23935
fzo-1	7.18.14_AM	DCCD	1.40972	3.28607
fzo-1	7.18.14_AM	DCCD	1.00319	2.33843
fzo-1	7.18.14_AM	DCCD	1.29683	3.02292
fzo-1	7.18.14_AM	DCCD	1.22733	2.86091
fzo-1	7.18.14_AM	DCCD	1.12725	2.62762
fzo-1	7.18.14_AM	DCCD	1.07617	2.50855
fzo-1	7.18.14_AM	DCCD	1.18696	2.7668
fzo-1	7.18.14_PM	DCCD	0.83446	2.46154
fzo-1	7.18.14_PM	DCCD	1.01925	3.00663
fzo-1	7.18.14_PM	DCCD	0.627377	1.85067
fzo-1	7.18.14_PM	DCCD	0.642287	1.89465
fzo-1	10.28.14	DCCD	1.05441	3.93301
fzo-1	10.28.14	DCCD	0.580147	2.16399
fzo-1	10.28.14	DCCD	0.483422	1.8032
fzo-1	10.28.14	DCCD	0.607011	2.26419
pink-1	7.11.14	DCCD	1.03999	4.2276
pink-1	7.11.14	DCCD	1.78957	7.27467
pink-1	7.11.14	DCCD	0.973886	3.95888
pink-1	7.11.14	DCCD	1.16869	4.75076
pink-1	7.15.14	DCCD	0.81001	2.95624
pink-1	7.15.14	DCCD	0.815067	2.9747
pink-1	7.15.14	DCCD	0.641095	2.33976
pink-1	7.15.14	DCCD	1.06528	3.88786
pink-1	10.26.14	DCCD	1.73644	6.46833
pink-1	10.26.14	DCCD	1.71524	6.38933
pink-1	10.26.14	DCCD	2.03854	7.59366
pink-1	10.26.14	DCCD	1.4204	5.29106
pdr-1	7.15.14	DCCD	1.96912	5.51573
pdr-1	7.15.14	DCCD	1.80772	5.06364
pdr-1	7.15.14	DCCD	1.12334	3.1466
pdr-1	7.15.14	DCCD	0.854258	2.39288
pdr-1	8.26.14	DCCD	1.89936	5.48435
pdr-1	8.26.14	DCCD	1.75504	5.06764
pdr-1	8.26.14	DCCD	1.5827	4.57001
pdr-1	8.26.14	DCCD	1.58029	4.56307
pdr-1	10.26.14	DCCD	1.5515	5.07225
pdr-1	10.26.14	DCCD	1.50255	4.91221
pdr-1	10.26.14	DCCD	0.962378	3.14626
pdr-1	10.26.14	DCCD	1.47459	4.82082
drp-1	7.15.14	DCCD	1.16214	3.70107
drp-1	7.15.14	DCCD	1.4391	4.58312
drp-1	7.15.14	DCCD	0.586443	1.86765
drp-1	7.15.14	DCCD	0.641394	2.04265
drp-1	8.27.14	DCCD	2.37753	5.86847
drp-1	8.27.14	DCCD	2.44791	6.04217
drp-1	8.27.14	DCCD	2.28884	5.64956
drp-1	8.27.14	DCCD	2.24812	5.54904
drp-1	10.26.14	DCCD	1.37845	5.38375
drp-1	10.26.14	DCCD	1.47597	5.76462
drp-1	10.26.14	DCCD	2.02807	7.92094
drp-1	10.26.14	DCCD	1.06859	4.17354
isp-1	7.14.14_AM	DCCD	0.415034	2.38525
isp-1	7.14.14_AM	DCCD	0.479663	2.75668
isp-1	7.14.14_AM	DCCD	0.159051	0.914087
isp-1	7.14.14_AM	DCCD	0.0715031	0.410937
isp-1	7.14.14_PM	DCCD	0.470882	2.98026
isp-1	7.14.14_PM	DCCD	0.286244	1.81167
isp-1	7.14.14_PM	DCCD	0.440292	2.78666
isp-1	7.14.14_PM	DCCD	0.436221	2.76089
isp-1	7.14.14_PM	DCCD	0.514342	3.25533
isp-1	7.14.14_PM	DCCD	0.545322	3.4514
isp-1	7.14.14_PM	DCCD	0.253693	1.60565
isp-1	7.14.14_PM	DCCD	0.400363	2.53394
isp-1	10.28.14	DCCD	0.51394	3.12652
isp-1	10.28.14	DCCD	0.396881	2.4144
isp-1	10.28.14	DCCD	0.431891	2.62738
isp-1	10.28.14	DCCD	0.539348	3.28109
N2	7.15.14	DMSO	3.15561	11.0336
N2	7.15.14	DMSO	3.61072	12.6249
N2	7.15.14	DMSO	3.59341	12.5644
N2	7.18.14	DMSO	3.85292	10.977
N2	7.18.14	DMSO	2.99021	8.51911
N2	7.18.14	DMSO	2.54805	7.2594
fzo-1	7.18.14_AM	DMSO	6.41724	14.9586
fzo-1	7.18.14_AM	DMSO	4.81705	11.2286
fzo-1	7.18.14_AM	DMSO	3.82697	8.92068
fzo-1	7.18.14_AM	DMSO	3.42545	7.98474
fzo-1	7.18.14_AM	DMSO	3.75199	8.74589
fzo-1	7.18.14_AM	DMSO	2.26861	5.28813
fzo-1	7.18.14_PM	DMSO	3.10464	9.15822
fzo-1	7.18.14_PM	DMSO	3.35609	9.89997
fzo-1	7.18.14_PM	DMSO	3.01901	8.90563
pink-1	7.11.14	DMSO	2.87368	11.6816
pink-1	7.11.14	DMSO	2.94082	11.9545
pink-1	7.11.14	DMSO	3.29795	13.4063
pink-1	7.15.14	DMSO	2.44971	8.94054
pink-1	7.15.14	DMSO	2.53285	9.24399
pink-1	7.15.14	DMSO	1.93588	7.06526
pdr-1	7.15.14	DMSO	4.17046	11.682
pdr-1	7.15.14	DMSO	2.46842	6.91433
pdr-1	7.15.14	DMSO	4.59809	12.8798
pdr-1	8.26.14	DMSO	4.2745	12.3425
pdr-1	8.26.14	DMSO	3.26122	9.4167
pdr-1	8.26.14	DMSO	3.86936	11.1727
drp-1	7.15.14	DMSO	2.49235	7.93742
drp-1	7.15.14	DMSO	1.33263	4.24406
drp-1	7.15.14	DMSO	2.97721	9.48157
drp-1	8.27.14	DMSO	7.53255	18.5926
drp-1	8.27.14	DMSO	5.04472	12.4519
drp-1	8.27.14	DMSO	8.44079	20.8344
isp-1	7.14.14_AM	DMSO	0.808633	4.64732
isp-1	7.14.14_AM	DMSO	0.691775	3.97572
isp-1	7.14.14_AM	DMSO	1.08202	6.21851
isp-1	7.14.14_PM	DMSO	1.10392	6.98686
isp-1	7.14.14_PM	DMSO	1.21841	7.71143
isp-1	7.14.14_PM	DMSO	1.13994	7.21479
isp-1	7.14.14_PM	DMSO	1.30927	8.28652
isp-1	7.14.14_PM	DMSO	0.950796	6.01769
isp-1	7.14.14_PM	DMSO	0.952476	6.02833
N2	As exp	FCCP	6.22117	18.3591
N2	As exp	FCCP	7.75658	22.8902
N2	As exp	FCCP	5.5432	16.3583
N2	As exp	FCCP	5.87535	17.3385
N2	As exp	FCCP	5.5699	16.4371
N2	7.15.14	FCCP	5.76362	20.1525
N2	7.15.14	FCCP	5.24648	18.3443
N2	7.15.14	FCCP	6.38389	22.3213
N2	7.15.14	FCCP	6.0711	21.2276
N2	7.18.14	FCCP	5.75838	16.4057
N2	7.18.14	FCCP	5.36646	15.2891
N2	7.18.14	FCCP	5.07401	14.4559
N2	7.18.14	FCCP	6.80721	19.3938
fzo-1	As EXP	FCCP	4.83609	16.3309
fzo-1	As EXP	FCCP	4.74497	16.0232
fzo-1	As EXP	FCCP	5.71229	19.2897
fzo-1	As EXP	FCCP	3.64194	12.2984
fzo-1	As EXP	FCCP	4.12491	13.9293
fzo-1	7.18.14_AM	FCCP	3.82337	8.91228
fzo-1	7.18.14_AM	FCCP	3.27132	7.62544
fzo-1	7.18.14_AM	FCCP	4.91255	11.4512
fzo-1	7.18.14_AM	FCCP	4.895	11.4103
fzo-1	7.18.14_AM	FCCP	6.75115	15.7369
fzo-1	7.18.14_AM	FCCP	6.28978	14.6615
fzo-1	7.18.14_AM	FCCP	6.02435	14.0428
fzo-1	7.18.14_AM	FCCP	6.2598	14.5916
fzo-1	7.18.14_PM	FCCP	5.17253	15.2582
fzo-1	7.18.14_PM	FCCP	4.1019	12.1
fzo-1	7.18.14_PM	FCCP	7.35987	21.7105
fzo-1	7.18.14_PM	FCCP	3.60253	10.6269
fzo-1	10.28.14	FCCP	3.32659	12.4084
fzo-1	10.28.14	FCCP	2.84118	10.5978
fzo-1	10.28.14	FCCP	3.07299	11.4625
fzo-1	10.28.14	FCCP	3.15929	11.7844
pink-1	7.11.14	FCCP	5.91231	24.0338
pink-1	7.11.14	FCCP	6.42634	26.1233
pink-1	7.11.14	FCCP	5.30241	21.5545
pink-1	7.11.14	FCCP	4.66792	18.9753
pink-1	7.15.14	FCCP	2.29017	8.35827
pink-1	7.15.14	FCCP	5.25977	19.1962
pink-1	7.15.14	FCCP	3.83274	13.9881
pink-1	7.15.14	FCCP	5.54205	20.2265
pdr-1	7.15.14	FCCP	11.8356	33.153
pdr-1	7.15.14	FCCP	11.085	31.0503
pdr-1	7.15.14	FCCP	7.21499	20.2101
pdr-1	7.15.14	FCCP	4.41167	12.3576
pdr-1	8.26.14	FCCP	5.35747	15.4696
pdr-1	8.26.14	FCCP	5.80569	16.7638
pdr-1	8.26.14	FCCP	4.14427	11.9665
pdr-1	8.26.14	FCCP	4.78337	13.8119
drp-1	As EXP	FCCP	3.34159	13.7163
drp-1	As EXP	FCCP	2.87481	11.8003
drp-1	As EXP	FCCP	2.65919	10.9152
drp-1	As EXP	FCCP	2.27931	9.35591
drp-1	As EXP	FCCP	4.00774	16.4506
drp-1	7.15.14	FCCP	4.81272	15.3271
drp-1	7.15.14	FCCP	3.63846	11.5875
drp-1	7.15.14	FCCP	4.657	14.8312
drp-1	7.15.14	FCCP	4.2167	13.429
drp-1	8.27.14	FCCP	10.9239	26.9635
drp-1	8.27.14	FCCP	8.05354	19.8786
drp-1	8.27.14	FCCP	5.20578	12.8494
drp-1	8.27.14	FCCP	8.69403	21.4595
drp-1	7.11.14	FCCP	4.19637	21.3014
drp-1	7.11.14	FCCP	4.628	23.4924
drp-1	7.11.14	FCCP	4.69732	23.8442
drp-1	7.11.14	FCCP	2.74476	13.9328
drp-1	8.26.14	FCCP	5.45957	12.4364
drp-1	8.26.14	FCCP	3.9172	8.92301
drp-1	8.26.14	FCCP	5.79666	13.2042
drp-1	8.26.14	FCCP	3.03816	6.92064
drp-1	10.26.14	FCCP	4.39665	17.1718
drp-1	10.26.14	FCCP	3.02986	11.8336
drp-1	10.26.14	FCCP	3.38958	13.2385
drp-1	10.26.14	FCCP	3.78919	14.7992
isp-1	7.14.14_AM	FCCP	2.63137	15.1228
isp-1	7.14.14_AM	FCCP	2.61496	15.0285
isp-1	7.14.14_AM	FCCP	1.73006	9.94288
isp-1	7.14.14_AM	FCCP	1.79416	10.3113
isp-1	7.14.14_PM	FCCP	2.74872	17.397
isp-1	7.14.14_PM	FCCP	1.8956	11.9975
isp-1	7.14.14_PM	FCCP	2.93118	18.5518
isp-1	7.14.14_PM	FCCP	2.52963	16.0103
isp-1	7.14.14_PM	FCCP	3.35759	21.2506
isp-1	7.14.14_PM	FCCP	2.912	18.4304
isp-1	7.14.14_PM	FCCP	2.54712	16.121
isp-1	7.14.14_PM	FCCP	2.45099	15.5126
isp-1	10.28.14	FCCP	2.068	12.5805
isp-1	10.28.14	FCCP	2.5135	15.2907
isp-1	10.28.14	FCCP	2.51355	15.291
isp-1	10.28.14	FCCP	2.76665	16.8307

## Sheet: Spare Capacity
Strain	Spare Capacity per nematode	Spare Capacity per unit protein
N2	2.35281	8.22662
N2	2.14258	7.49153
N2	2.31905	8.10857
N2	3.27534	11.4522
N2	1.58611	4.51883
N2	1.94977	5.55491
N2	0.726539	2.06991
N2	2.71066	7.72267
N2	4.07217	12.0172
N2	5.25834	15.5177
N2	2.81966	8.32101
N2	3.67404	10.8423
N2	2.98909	8.82101
fzo-1	0.253913	0.591871
fzo-1	0.477341	1.11268
fzo-1	1.80016	4.19618
fzo-1	0.228334	0.532246
fzo-1	1.76418	4.1123
fzo-1	1.9606	4.57016
fzo-1	2.75033	6.41103
fzo-1	2.08477	4.85961
fzo-1	1.47771	4.35904
fzo-1	0.40599	1.19761
fzo-1	4.02688	11.8787
fzo-1	-1.40866	-4.15533
fzo-1	3.09889	10.4646
fzo-1	2.72591	9.20505
fzo-1	3.95864	13.3678
fzo-1	1.93592	6.53736
fzo-1	1.86983	6.31416
pink-1	2.6667	10.8402
pink-1	2.98475	12.1331
pink-1	2.83013	11.5046
pink-1	1.20343	4.89199
pink-1	1.27782	4.66359
pink-1	2.83666	10.3528
pink-1	0.919693	3.35654
pink-1	2.17009	7.92004
pdr-1	8.47773	23.7471
pdr-1	6.0114	16.8387
pdr-1	2.03457	5.69906
pdr-1	2.14175	5.99929
pdr-1	1.29344	3.73479
pdr-1	2.52002	7.27651
pdr-1	1.16575	3.36607
pdr-1	2.21962	6.40911
isp-1	1.30056	7.4745
isp-1	1.29171	7.42364
isp-1	0.656909	3.77534
isp-1	0.395157	2.27102
isp-1	1.44245	9.12943
isp-1	0.426768	2.70107
isp-1	1.2292	7.77973
isp-1	0.783667	4.95992
isp-1	1.46887	9.29662
isp-1	1.21833	7.71096
isp-1	0.633872	4.01185
isp-1	0.49316	3.12127
drp-1	2.00243	6.37717
drp-1	-0.330901	-1.05383
drp-1	-0.244908	-0.779962
drp-1	-3.18181	-10.1332
drp-1	7.21226	17.802
drp-1	3.19691	7.89093
drp-1	2.11281	5.21505
drp-1	3.53728	8.73107
drp-1	1.05267	5.34352
drp-1	1.27154	6.45453
drp-1	2.37947	12.0786
drp-1	-0.893087	-4.53344
drp-1	1.17534	2.67732
drp-1	1.07949	2.45898
drp-1	-0.593613	-1.35219
drp-1	0.0901416	0.205334
drp-1	1.26945	5.21073
drp-1	1.07494	4.41233
drp-1	0.565456	2.32103
drp-1	1.14572	4.70286
drp-1	2.20173	9.03745
fzo-1	0.179225	0.668521
fzo-1	1.20063	4.47845
fzo-1	0.798737	2.97934
fzo-1	1.01208	3.77514
isp-1	1.4071	8.55998
isp-1	1.47015	8.94353
isp-1	1.83445	11.1598
isp-1	1.58432	9.63813
drp-1	2.34352	9.15295
drp-1	1.91967	7.49756
drp-1	1.6017	6.25568
drp-1	1.66284	6.49447

## Sheet: ATP linked OCR
Strain	ATP linked per nematode	ATP linked per protein
N2	1.38152	4.83049
N2	0.686326	2.39974
N2	0.699136	2.44453
N2	0.900466	3.14848
N2	1.27396	3.62951
N2	2.08668	5.94495
N2	2.26367	6.44921
N2	1.46233	4.16619
fzo-1	2.26522	5.28023
fzo-1	3.38733	7.89588
fzo-1	2.71506	6.3288
fzo-1	0.840789	1.95988
fzo-1	3.57885	8.34231
fzo-1	2.43883	5.68491
fzo-1	2.32325	5.4155
fzo-1	2.89359	6.74496
fzo-1	2.62336	7.73852
fzo-1	2.14421	6.3251
fzo-1	1.6042	4.73216
fzo-1	2.89118	8.52855
pink-1	1.75512	7.13463
pink-1	1.66247	6.75802
pink-1	2.00826	8.16366
pink-1	1.88319	7.65523
pink-1	1.10704	4.04029
pink-1	1.00746	3.67686
pink-1	0.759451	2.77172
pink-1	0.910688	3.32368
pdr-1	1.94253	5.44127
pdr-1	0.973839	2.72784
pdr-1	1.20039	3.36245
pdr-1	1.10826	3.10436
pdr-1	2.1238	6.13243
pdr-1	1.3705	3.9573
pdr-1	1.53304	4.42662
pdr-1	1.64535	4.75091
isp-1	0.676865	3.89003
isp-1	0.345383	1.98496
isp-1	1.03278	5.9355
isp-1	0.670646	3.85429
isp-1	1.26615	8.01358
isp-1	1.46903	9.29765
isp-1	1.0651	6.74112
isp-1	0.920977	5.82897
isp-1	1.26084	7.98001
isp-1	1.18436	7.49595
isp-1	0.68106	4.31051
isp-1	0.850224	5.38117
drp-1	3.09904	9.86956
drp-1	3.30351	10.5207
drp-1	0.634962	2.02217
drp-1	1.35951	4.32966
drp-1	1.7921	4.42344
drp-1	1.58068	3.90159
drp-1	1.77295	4.37618
drp-1	1.56428	3.86111
isp-1	0.443958	2.70706
isp-1	0.517001	3.15245
isp-1	0.363048	2.21371
isp-1	0.349789	2.13286
fzo-1	2.64284	9.86133
fzo-1	0.982845	3.66733
fzo-1	1.73033	6.45646
fzo-1	1.29093	4.81689
N2	1.75885	5.37873
N2	1.13433	3.46888
N2	2.1701	6.63639
N2	0.906845	2.77323
pdr-1	0.611758	1.99921
pdr-1	1.51947	4.96558
pdr-1	0.959208	3.13467
pdr-1	1.70548	5.57346
pink-1	0.355798	1.3276
pink-1	0.125308	0.467566
pink-1	0.796328	2.97137
pink-1	0.451468	1.68458
drp-1	0.127451	0.497855
drp-1	0.720814	2.81568
drp-1	0.125981	0.492112
drp-1	0.167618	0.654759

## Sheet: Proton Leak
Strain	PROTON Leak per nematode	PROTON Leak per protein
N2	-0.0626845	2.15399
N2	0.377461	1.98046
N2	-0.166751	1.5476
N2	0.374078	-0.291358
N2	0.326952	0.0946921
N2	0.484176	0.372522
N2	-0.610348	1.53857
N2	0.406503	1.80273
fzo-1	0.32925	0.891665
fzo-1	-0.522749	0.43745
fzo-1	-0.0427878	1.07539
fzo-1	0.0776874	-0.978659
fzo-1	0.0656521	0.468908
fzo-1	0.36193	0.17846
fzo-1	0.225352	0.310107
fzo-1	0.202027	0.503706
fzo-1	0.0574992	0.0269104
fzo-1	0.157197	0.439893
pink-1	-0.434759	1.31373
pink-1	0.403537	2.04751
pink-1	0.438568	2.42062
pink-1	0.491501	2.72345
pink-1	-0.288937	2.90253
pink-1	0.947797	2.79477
pink-1	0.569369	3.36703
pink-1	0.745373	1.01687
pink-1	0.676373	2.66121
pink-1	0.547839	1.97244
pdr-1	1.11052	1.46301
pdr-1	0.151874	2.71771
pdr-1	0.0510142	0.62763
pdr-1	0.244919	0.354363
pdr-1	-0.104053	1.24028
pdr-1	-0.218207	2.67748
pdr-1	0.880982	2.17421
pdr-1	0.894914	3.34028
pdr-1	0.729526	2.24015
pdr-1	0.706689	0.998835
drp-1	0.275968	0.42364
drp-1	0.372783	2.16956
drp-1	0.128858	1.55563
drp-1	0.235662	1.53752
drp-1	0.246993	2.16724
drp-1	0.474554	1.80673
drp-1	0.680792	1.7809
drp-1	0.0928409	2.09337
drp-1	0.910891	1.87275
drp-1	0.497518	2.84961
isp-1	0.0342521	1.27301
isp-1	0.204678	0.169846
isp-1	-0.263081	-1.57257
isp-1	0.20012	1.24528
isp-1	0.129406	-1.02599
isp-1	0.167687	-0.0801624
isp-1	0.0290737	0.280709
isp-1	0.061027	-0.724767
isp-1	0.155927	0.236233

## Sheet: Fig 1 data
A					B					C
Time (min)	Treatment	OCR (pmol/min/mg protein)			Time (min)	Treatment	OCR (pmol/min/mg protein)			Time (min)	Treatment	OCR (pmol/min/mg protein)
1.52184	BASAL	5.56634			1.52622	BASAL	10.2246			1.52622	BASAL	13.9701
1.52184	BASAL	7.86635			1.52622	BASAL	13.005			1.52622	BASAL	7.20463
1.52184	BASAL	7.59553			1.52622	BASAL	15.0257			1.52622	BASAL	10.4799
1.52184	BASAL	10.5034			1.52622	BASAL	9.87051			1.52622	BASAL	5.45858
1.52184	BASAL	9.20278			9.25936	BASAL	7.64615			9.25936	BASAL	13.536
9.23423	BASAL	11.5139			9.25936	BASAL	8.58501			9.25936	BASAL	9.10492
9.23423	BASAL	12.7727			9.25936	BASAL	14.8253			9.25936	BASAL	10.302
9.23423	BASAL	7.67312			9.25936	BASAL	7.01819			9.25936	BASAL	5.08073
9.23423	BASAL	13.5256			16.9862	BASAL	9.16407			16.9862	BASAL	12.5812
9.23423	BASAL	12.1602			16.9862	BASAL	9.88893			16.9862	BASAL	8.17324
16.9224	BASAL	8.04313			16.9862	BASAL	11.6045			16.9862	BASAL	9.28034
16.9224	BASAL	11.276			16.9862	BASAL	7.23999			16.9862	BASAL	6.74331
16.9224	BASAL	6.9453			24.7449	BASAL	8.57769			24.7449	BASAL	17.2096
16.9224	BASAL	18.4936			24.7449	BASAL	7.49595			24.7449	BASAL	10.5923
16.9224	BASAL	9.99124			24.7449	BASAL	6.36372			24.7449	BASAL	9.43802
24.6242	BASAL	5.6436			24.7449	BASAL	10.2894			24.7449	BASAL	8.24403
24.6242	BASAL	5.5205			32.4682	BASAL	11.9225			32.4682	BASAL	14.5921
24.6242	BASAL	7.5657			32.4682	BASAL	11.346			32.4682	BASAL	10.2279
24.6242	BASAL	16.9766			32.4682	BASAL	8.55972			32.4682	BASAL	8.76365
24.6242	BASAL	8.01912			32.4682	BASAL	6.53689			32.4682	BASAL	9.15494
32.3335	BASAL	5.95749			40.2301	BASAL	10.7722			40.2301	BASAL	13.2862
32.3335	BASAL	10.0544			40.2301	BASAL	8.05015			40.2301	BASAL	11.2517
32.3335	BASAL	6.55647			40.2301	BASAL	7.30404			40.2301	BASAL	7.35636
32.3335	BASAL	15.0926			40.2301	BASAL	3.9251			40.2301	BASAL	7.37423
32.3335	BASAL	7.35528			47.9996	BASAL	6.68729			47.9996	BASAL	14.0208
40.018	BASAL	6.84807			47.9996	BASAL	8.70885			47.9996	BASAL	11.4393
40.018	BASAL	12.9895			47.9996	BASAL	8.36429			47.9996	BASAL	11.066
40.018	BASAL	6.74686			47.9996	BASAL	5.02707			47.9996	BASAL	4.91841
40.018	BASAL	14.1834			55.7078	BASAL	8.19221			55.7078	BASAL	12.9348
40.018	BASAL	7.48346			55.7078	BASAL	12.0852			55.7078	BASAL	9.5863
47.7738	BASAL	5.78533			55.7078	BASAL	9.76841			55.7078	BASAL	7.69295
47.7738	BASAL	20.518			55.7078	BASAL	5.50488			55.7078	BASAL	6.33193
47.7738	BASAL	6.54393			63.5837	FCCP	3.09422			63.5837	AZIDE	3.24275
47.7738	BASAL	11.8382			63.5837	FCCP	4.44816			63.5837	AZIDE	2.1378
47.7738	BASAL	7.62664			63.5837	FCCP	5.53179			63.5837	AZIDE	2.94754
55.4976	BASAL	4.87773			63.5837	FCCP	8.66242			63.5837	AZIDE	1.57563
55.4976	BASAL	8.50782			71.3261	FCCP	12.1056			71.3261	AZIDE	3.42281
55.4976	BASAL	8.39283			71.3261	FCCP	13.0211			71.3261	AZIDE	2.30832
55.4976	BASAL	8.41655			71.3261	FCCP	18.3332			71.3261	AZIDE	4.15413
55.4976	BASAL	7.97218			71.3261	FCCP	18.2118			71.3261	AZIDE	2.68363
63.2966	DCCD	5.92753			79.0353	FCCP	14.5789			79.0353	AZIDE	3.65701
63.2966	DCCD	8.75299			79.0353	FCCP	22.4587			79.0353	AZIDE	2.35606
63.2966	DCCD	3.6			79.0353	FCCP	33.1742			79.0353	AZIDE	4.03518
63.2966	DCCD	5.10384			79.0353	FCCP	15.719			79.0353	AZIDE	2.51082
63.2966	DCCD	6.81992			86.7778	FCCP	10.6885			86.7778	AZIDE	3.38353
71.048	DCCD	7.32035			86.7778	FCCP	17.6618			86.7778	AZIDE	2.20903
71.048	DCCD	9.08158			86.7778	FCCP	40.3743			86.7778	AZIDE	3.67929
71.048	DCCD	6.43687			86.7778	FCCP	22.7045			86.7778	AZIDE	2.27722
71.048	DCCD	7.33524			94.5527	FCCP	14.1601
71.048	DCCD	7.10785			94.5527	FCCP	16.7721
78.802	DCCD	5.93416			94.5527	FCCP	23.2226
78.802	DCCD	8.69142			94.5527	FCCP	14.1461
78.802	DCCD	9.31413			102.265	FCCP	16.5632
78.802	DCCD	8.43516			102.265	FCCP	14.4061
78.802	DCCD	7.60721			102.265	FCCP	20.0251
86.4928	DCCD	6.68146			102.265	FCCP	17.5204
86.4928	DCCD	10.3356			109.974	FCCP	15.7776
86.4928	DCCD	7.47927			109.974	FCCP	12.0074
86.4928	DCCD	9.23662			109.974	FCCP	17.4077
86.4928	DCCD	7.67738			109.974	FCCP	18.412
94.2364	DCCD	7.76191			117.723	FCCP	17.6069
94.2364	DCCD	5.7321			117.723	FCCP	7.21984
94.2364	DCCD	6.03775			117.723	FCCP	16.5521
94.2364	DCCD	7.0407			117.723	FCCP	17.7588
94.2364	DCCD	8.11925
101.931	DCCD	7.36982
101.931	DCCD	7.98851
101.931	DCCD	4.67609
101.931	DCCD	5.87802
101.931	DCCD	6.62415
109.655	DCCD	5.10335
109.655	DCCD	5.17948
109.655	DCCD	4.72393
109.655	DCCD	4.11245
109.655	DCCD	5.59221
117.411	DCCD	5.86794
117.411	DCCD	5.59775
117.411	DCCD	4.90267
117.411	DCCD	3.83705
117.411	DCCD	6.35375
125.109	DCCD	4.96014
125.109	DCCD	4.01204
125.109	DCCD	3.60718
125.109	DCCD	4.20471
125.109	DCCD	4.98225
132.801	DCCD	3.56742
132.801	DCCD	3.90769
132.801	DCCD	3.60676
132.801	DCCD	4.01296
132.801	DCCD	5.75175
140.562	DCCD	3.78453
140.562	DCCD	3.57698
140.562	DCCD	3.06716
140.562	DCCD	4.07038
140.562	DCCD	4.1271
148.253	DCCD	3.36064
148.253	DCCD	3.33871
148.253	DCCD	3.85746
148.253	DCCD	3.86968
148.253	DCCD	5.11181
155.99	DCCD	3.23861
155.99	DCCD	4.23835
155.99	DCCD	3.51288
155.99	DCCD	3.1901
155.99	DCCD	4.9965
163.717	DCCD	3.94226
163.717	DCCD	4.36048
163.717	DCCD	3.29271
163.717	DCCD	2.85873
163.717	DCCD	5.04379

## Sheet: S1 Fig_Azide & DMSO data
10mM Azide treatment	OCR (pmol/min/mg protein)
AZIDE (POST FCCP)	4.56459
AZIDE (POST FCCP)	6.10145
AZIDE (POST FCCP)	7.07324
AZIDE (POST FCCP)	4.91266
AZIDE (POST FCCP)	3.63497
AZIDE (POST FCCP)	4.61965
AZIDE (POST FCCP)	4.11982
AZIDE (POST FCCP)	4.75393
AZIDE (alone)	3.43048
AZIDE (alone)	2.2554
AZIDE (alone)	3.70831
AZIDE (alone)	2.26443
AZIDE (alone)	2.00027
AZIDE (alone)	1.64901
AZIDE (alone)	4.09436
AZIDE (alone)	1.82254

## Sheet: S2 Fig_ECAR data
Strain	ECAR (mpH/min/mg protein)
N2	0.678821
N2	0.300631
N2	0.490804
N2	0.462807
N2	0.375948
N2	0.279127
N2	0.490573
N2	0.391775
N2	0.369505
N2	0.339925
N2	0.637792
fzo-1	0.217332
fzo-1	0.447944
fzo-1	0.375698
fzo-1	0.537064
fzo-1	0.515139
fzo-1	0.453293
fzo-1	0.299577
fzo-1	0.483257
fzo-1	0.54598
fzo-1	0.423608
fzo-1	0.562415

## Sheet: S3 Fig_Oligo data
Time (Min)	Oligomycin (uM)	OCR (pmol/min/mg protein)
1.53402	5uM	240.012
1.53402	5uM	225.049
1.53402	5uM	315.282
1.53402	5uM	280.998
1.53402	10uM	393.048
1.53402	10uM	273.735
1.53402	10uM	310.393
1.53402	10uM	254.404
1.53402	15uM	360.732
1.53402	15uM	364.215
1.53402	15uM	348.479
1.53402	15uM	233.677
1.53402	20uM	298.776
1.53402	20uM	393.223
1.53402	20uM	262.186
1.53402	20uM	249.656
1.53402	25uM	247.962
1.53402	25uM	225.188
1.53402	25uM	241.516
1.53402	25uM	210.86
9.32777	5uM	243.258
9.32777	5uM	394.287
9.32777	5uM	324.029
9.32777	5uM	271.22
9.32777	10uM	343.789
9.32777	10uM	202.305
9.32777	10uM	303.281
9.32777	10uM	256.233
9.32777	15uM	284.239
9.32777	15uM	383.358
9.32777	15uM	332.267
9.32777	15uM	304.978
9.32777	20uM	301.405
9.32777	20uM	282.454
9.32777	20uM	277.463
9.32777	20uM	239.155
9.32777	25uM	429.215
9.32777	25uM	352.52
9.32777	25uM	363.891
9.32777	25uM	285.973
17.1234	5uM	251.009
17.1234	5uM	176.558
17.1234	5uM	245.323
17.1234	5uM	288.744
17.1234	10uM	308.761
17.1234	10uM	274.989
17.1234	10uM	433.182
17.1234	10uM	288.787
17.1234	15uM	302.932
17.1234	15uM	361.769
17.1234	15uM	320.438
17.1234	15uM	251.457
17.1234	20uM	345.962
17.1234	20uM	255.017
17.1234	20uM	295.436
17.1234	20uM	257.639
17.1234	25uM	339.509
17.1234	25uM	345.484
17.1234	25uM	415.545
17.1234	25uM	257.413
24.8825	5uM	225.827
24.8825	5uM	340.533
24.8825	5uM	220.472
24.8825	5uM	237.254
24.8825	10uM	290.649
24.8825	10uM	230.107
24.8825	10uM	282.923
24.8825	10uM	262.985
24.8825	15uM	335.393
24.8825	15uM	301.105
24.8825	15uM	308.181
24.8825	15uM	362.643
24.8825	20uM	240.343
24.8825	20uM	304.873
24.8825	20uM	183.473
24.8825	20uM	218.278
24.8825	25uM	332.707
24.8825	25uM	347.244
24.8825	25uM	282.089
24.8825	25uM	152.901
32.6635	5uM	288.11
32.6635	5uM	294.338
32.6635	5uM	174.835
32.6635	5uM	186.969
32.6635	10uM	248.895
32.6635	10uM	253.034
32.6635	10uM	270.519
32.6635	10uM	174.96
32.6635	15uM	338.741
32.6635	15uM	315.414
32.6635	15uM	193.658
32.6635	15uM	222.439
32.6635	20uM	352.206
32.6635	20uM	251.032
32.6635	20uM	268.269
32.6635	20uM	247.13
32.6635	25uM	385.968
32.6635	25uM	309.75
32.6635	25uM	277.822
32.6635	25uM	238.34
40.4576	5uM	164.169
40.4576	5uM	302.128
40.4576	5uM	192.875
40.4576	5uM	162.997
40.4576	10uM	254.615
40.4576	10uM	289.802
40.4576	10uM	349.922
40.4576	10uM	203.354
40.4576	15uM	399.697
40.4576	15uM	195.862
40.4576	15uM	297.497
40.4576	15uM	259.649
40.4576	20uM	219.379
40.4576	20uM	306.901
40.4576	20uM	216.836
40.4576	20uM	273.8
40.4576	25uM	266.471
40.4576	25uM	312.833
40.4576	25uM	365.673
40.4576	25uM	184.813
48.2608	5uM	179.105
48.2608	5uM	227.886
48.2608	5uM	128.884
48.2608	5uM	257.655
48.2608	10uM	370.122
48.2608	10uM	279.605
48.2608	10uM	273.676
48.2608	10uM	315.524
48.2608	15uM	231.456
48.2608	15uM	305.387
48.2608	15uM	173.024
48.2608	15uM	279.739
48.2608	20uM	359.274
48.2608	20uM	202.108
48.2608	20uM	236.667
48.2608	20uM	323.945
48.2608	25uM	142.651
48.2608	25uM	369.395
48.2608	25uM	274.211
48.2608	25uM	237.842
56.1472	5uM	178.677
56.1472	5uM	126.659
56.1472	5uM	142.194
56.1472	5uM	191.921
56.1472	10uM	137.739
56.1472	10uM	198.906
56.1472	10uM	186.023
56.1472	10uM	254.009
56.1472	15uM	166.271
56.1472	15uM	170.372
56.1472	15uM	153.477
56.1472	15uM	249.859
56.1472	20uM	249.378
56.1472	20uM	304.424
56.1472	20uM	182.696
56.1472	20uM	129.084
56.1472	25uM	174.705
56.1472	25uM	124.014
56.1472	25uM	101.849
56.1472	25uM	107.204
63.9454	5uM	236.133
63.9454	5uM	246.521
63.9454	5uM	256.034
63.9454	5uM	271.039
63.9454	10uM	243.13
63.9454	10uM	335.595
63.9454	10uM	321.366
63.9454	10uM	246.568
63.9454	15uM	198.941
63.9454	15uM	221.192
63.9454	15uM	219.548
63.9454	15uM	471.895
63.9454	20uM	229.056
63.9454	20uM	310.379
63.9454	20uM	202.484
63.9454	20uM	383.997
63.9454	25uM	252.083
63.9454	25uM	179.701
63.9454	25uM	121.967
63.9454	25uM	201.689
71.7483	5uM	297.031
71.7483	5uM	350.543
71.7483	5uM	270.783
71.7483	5uM	201.346
71.7483	10uM	342.573
71.7483	10uM	355.441
71.7483	10uM	390.005
71.7483	10uM	372.233
71.7483	15uM	298.124
71.7483	15uM	246.66
71.7483	15uM	261.768
71.7483	15uM	466.302
71.7483	20uM	309.378
71.7483	20uM	217.201
71.7483	20uM	204.869
71.7483	20uM	335.952
71.7483	25uM	299.925
71.7483	25uM	231.346
71.7483	25uM	239.482
71.7483	25uM	250.692
79.5098	5uM	279.848
79.5098	5uM	282.374
79.5098	5uM	318.522
79.5098	5uM	296.954
79.5098	10uM	326.609
79.5098	10uM	268.611
79.5098	10uM	276.533
79.5098	10uM	297.695
79.5098	15uM	346.522
79.5098	15uM	314.199
79.5098	15uM	261.107
79.5098	15uM	404.052
79.5098	20uM	346.041
79.5098	20uM	253.329
79.5098	20uM	252.271
79.5098	20uM	344.685
79.5098	25uM	308.946
79.5098	25uM	314.954
79.5098	25uM	325.949
79.5098	25uM	237.19
87.2695	5uM	256.156
87.2695	5uM	166.398
87.2695	5uM	251.839
87.2695	5uM	221.881
87.2695	10uM	288.24
87.2695	10uM	223.015
87.2695	10uM	261.449
87.2695	10uM	360.756
87.2695	15uM	325.017
87.2695	15uM	285.987
87.2695	15uM	239.581
87.2695	15uM	322.169
87.2695	20uM	316.662
87.2695	20uM	222.05
87.2695	20uM	210.752
87.2695	20uM	361.552
87.2695	25uM	386.289
87.2695	25uM	341.963
87.2695	25uM	260.745
87.2695	25uM	176.221
95.0255	5uM	252.797
95.0255	5uM	264.272
95.0255	5uM	191.988
95.0255	5uM	267.593
95.0255	10uM	368.628
95.0255	10uM	221.339
95.0255	10uM	240.234
95.0255	10uM	378.242
95.0255	15uM	322.898
95.0255	15uM	218.148
95.0255	15uM	234.799
95.0255	15uM	386.381
95.0255	20uM	278.247
95.0255	20uM	238.23
95.0255	20uM	191.534
95.0255	20uM	460.363
95.0255	25uM	292.802
95.0255	25uM	313.043
95.0255	25uM	257.978
95.0255	25uM	202.71
102.811	5uM	224.092
102.811	5uM	316.915
102.811	5uM	176.046
102.811	5uM	259.195
102.811	10uM	266.842
102.811	10uM	313.473
102.811	10uM	175.598
102.811	10uM	452.533
102.811	15uM	234.9
102.811	15uM	257.193
102.811	15uM	197.869
102.811	15uM	429.427
102.811	20uM	282.692
102.811	20uM	331.509
102.811	20uM	291.102
102.811	20uM	434.09
102.811	25uM	365.273
102.811	25uM	412.472
102.811	25uM	271.863
102.811	25uM	200.219
110.596	5uM	219.605
110.596	5uM	445.422
110.596	5uM	197.374
110.596	5uM	214.464
110.596	10uM	307.746
110.596	10uM	339.684
110.596	10uM	273.647
110.596	10uM	395.722
110.596	15uM	261.775
110.596	15uM	265.53
110.596	15uM	264.023
110.596	15uM	250.329
110.596	20uM	262.839
110.596	20uM	303.117
110.596	20uM	247.026
110.596	20uM	502.338
110.596	25uM	322.073
110.596	25uM	437.611
110.596	25uM	271.456
110.596	25uM	203.225
118.407	5uM	216.988
118.407	5uM	317.228
118.407	5uM	247.453
118.407	5uM	220.807
118.407	10uM	384.795
118.407	10uM	284.829
118.407	10uM	269.363
118.407	10uM	273.332
118.407	15uM	261.99
118.407	15uM	200.69
118.407	15uM	227.663
118.407	15uM	300.784
118.407	20uM	282.103
118.407	20uM	288.775
118.407	20uM	243.777
118.407	20uM	378.472
118.407	25uM	286.581
118.407	25uM	375.024
118.407	25uM	310.983
118.407	25uM	185.428
126.222	5uM	260.013
126.222	5uM	260.419
126.222	5uM	201.366
126.222	5uM	249.028
126.222	10uM	336.322
126.222	10uM	228.589
126.222	10uM	221.025
126.222	10uM	381.806
126.222	15uM	315.298
126.222	15uM	201.722
126.222	15uM	228.752
126.222	15uM	213.136
126.222	20uM	249.134
126.222	20uM	227.99
126.222	20uM	225.703
126.222	20uM	266.721
126.222	25uM	279.791
126.222	25uM	407.283
126.222	25uM	266.842
126.222	25uM	218.334
133.987	5uM	225.838
133.987	5uM	209.107
133.987	5uM	182.909
133.987	5uM	192.947
133.987	10uM	288.699
133.987	10uM	185.455
133.987	10uM	269.531
133.987	10uM	325.571
133.987	15uM	340.336
133.987	15uM	188.47
133.987	15uM	224.28
133.987	15uM	272.683
133.987	20uM	297.74
133.987	20uM	268.062
133.987	20uM	251.212
133.987	20uM	304.256
133.987	25uM	279.618
133.987	25uM	306.802
133.987	25uM	228.668
133.987	25uM	255.293
141.773	5uM	244.798
141.773	5uM	202.745
141.773	5uM	193.672
141.773	5uM	217.746
141.773	10uM	207.7
141.773	10uM	201.884
141.773	10uM	304.83
141.773	10uM	358.326
141.773	15uM	323.93
141.773	15uM	231.94
141.773	15uM	259.745
141.773	15uM	354.959
141.773	20uM	270.391
141.773	20uM	235.269
141.773	20uM	238.242
141.773	20uM	262.56
141.773	25uM	290.078
141.773	25uM	413.747
141.773	25uM	230.766
141.773	25uM	262.985
149.57	5uM	215.757
149.57	5uM	251.42
149.57	5uM	198.646
149.57	5uM	283.1
149.57	10uM	217.807
149.57	10uM	257.431
149.57	10uM	352.442
149.57	10uM	395.458
149.57	15uM	301.808
149.57	15uM	177.569
149.57	15uM	276.618
149.57	15uM	298.826
149.57	20uM	271.208
149.57	20uM	332.503
149.57	20uM	277.537
149.57	20uM	381.796
149.57	25uM	199.16
149.57	25uM	371.39
149.57	25uM	304.894
149.57	25uM	180.074
157.335	5uM	239.765
157.335	5uM	300.183
157.335	5uM	178.712
157.335	5uM	311.82
157.335	10uM	206.614
157.335	10uM	256.202
157.335	10uM	278.603
157.335	10uM	348.033
157.335	15uM	262.474
157.335	15uM	299.687
157.335	15uM	271.981
157.335	15uM	244.238
157.335	20uM	303.209
157.335	20uM	264.977
157.335	20uM	283.338
157.335	20uM	351.808
157.335	25uM	207.2
157.335	25uM	294.166
157.335	25uM	363.798
157.335	25uM	161.423

## Sheet: S4 Fig_DCCD titration data
Basal + DCCD (UM)	OCR (pmol/min/mg protein)
BASAL	9.09949
BASAL	6.62739
BASAL	8.59524
BASAL	7.06583
BASAL	6.41912
BASAL	6.19334
BASAL	7.81546
BASAL	8.77313
BASAL	10.0448
BASAL	14.4888
BASAL	13.3371
BASAL	12.1228
BASAL	7.70328
BASAL	8.62278
BASAL	6.63545
BASAL	8.96795
BASAL	5.84481
BASAL	11.6464
BASAL	8.09985
BASAL	13.4903
BASAL	7.55553
BASAL	6.08236
BASAL	8.93683
BASAL	7.52543
BASAL	13.5805
BASAL	12.0164
BASAL	10.5056
BASAL	8.20202
BASAL	7.62847
BASAL	7.20395
BASAL	9.11976
BASAL	6.2309
BASAL	11.2609
BASAL	7.5448
BASAL	10.7749
BASAL	6.20627
BASAL	9.10815
BASAL	9.87071
BASAL	9.07421
BASAL	9.96128
2% DMSO	11.7102
2% DMSO	10.7978
2% DMSO	10.5175
2% DMSO	15.6761
2% DMSO	7.55792
2% DMSO	13.2138
2% DMSO	12.3648
2% DMSO	8.85624
5	9.06794
5	11.2978
5	12.3595
5	10.4214
5	7.22435
5	10.3709
5	9.20331
5	9.7685
10	4.13039
10	5.72195
10	6.04427
10	7.04627
10	5.37118
10	5.18983
10	5.56004
10	5.82162
20	6.24329
20	6.14422
20	4.05313
20	5.54224
20	5.10967
20	3.67523
20	5.77241
20	4.19499
50	11.0497
50	6.27156
50	8.95353
50	8.60359
50	8.42989
50	8.37407
50	7.06835
50	7.29573

## Sheet: S5 Fig_20uMDCCD + DMSO titratio
Basal + 20uMDCCD+DMSO	OCR (pmol/min/mg protein)
BASAL	12.9887
BASAL	9.87439
BASAL	10.6756
BASAL	6.12076
BASAL	8.50272
BASAL	7.58683
BASAL	5.64636
BASAL	7.47179
BASAL	6.81241
BASAL	5.65743
BASAL	4.45128
BASAL	3.59455
BASAL	10.4147
BASAL	9.15961
BASAL	9.9258
BASAL	12.4898
BASAL	9.59153
BASAL	5.3318
BASAL	6.37341
BASAL	5.00965
BASAL	6.86489
BASAL	6.40797
BASAL	5.86392
BASAL	13.0102
BASAL	7.05613
BASAL	12.3759
BASAL	7.60519
BASAL	6.49354
BASAL	6.18549
BASAL	5.34001
BASAL	6.76189
BASAL	6.35619
BASAL	17.3688
BASAL	14.0953
BASAL	16.8111
BASAL	10.5229
BASAL	21.7859
BASAL	6.53487
BASAL	7.03423
BASAL	6.07269
BASAL	5.57945
BASAL	4.78799
20uM DCCD + 1% DMSO	5.2758
20uM DCCD + 1% DMSO	4.67986
20uM DCCD + 1% DMSO	3.49567
20uM DCCD + 1% DMSO	4.81048
20uM DCCD + 1% DMSO	4.66227
20uM DCCD + 1% DMSO	2.63437
20uM DCCD + 1% DMSO	2.59916
20uM DCCD + 1% DMSO	2.50772
20uM DCCD + 1% DMSO	3.26443
20uM DCCD + 1% DMSO	2.11703
20uM DCCD + 1.5% DMSO	3.80683
20uM DCCD + 1.5% DMSO	3.90355
20uM DCCD + 1.5% DMSO	3.48877
20uM DCCD + 1.5% DMSO	3.69905
20uM DCCD + 1.5% DMSO	4.99944
20uM DCCD + 1.5% DMSO	2.91871
20uM DCCD + 1.5% DMSO	2.15443
20uM DCCD + 1.5% DMSO	2.4544
20uM DCCD + 1.5% DMSO	2.8255
20uM DCCD + 1.5% DMSO	3.19791
20uM DCCD + 2% DMSO	4.78793
20uM DCCD + 2% DMSO	5.83207
20uM DCCD + 2% DMSO	5.76801
20uM DCCD + 2% DMSO	3.94682
20uM DCCD + 2% DMSO	6.99137
20uM DCCD + 2% DMSO	2.80906
20uM DCCD + 2% DMSO	3.17294
20uM DCCD + 2% DMSO	2.80184
20uM DCCD + 2% DMSO	3.40465
20uM DCCD + 2% DMSO	3.17168
1% DMSO	12.5719
1% DMSO	8.86012
1% DMSO	10.3476
1% DMSO	9.62628
1% DMSO	10.1275
1% DMSO	4.56233

[truncated: 6 more sheets: S6 Fig_DNP_data, S7 Fig_FCCP titration, S8 Fig_FCCP & DMSO data, S9 Fig_azide titration, Bus-8_dataset, Fig 5_morphology]
